# Supplementary material for: Erianin facilitates pyroptosis in endometrial cancer via targeting m6A reader YTHDF1
Source: Chin Med. 2026 Apr 7;21:112. doi: 10.1186/s13020-025-01313-9 (PMC13054981; doi:10.1186/s13020-025-01313-9)
Supplement: Supplementary file 2 — Additional file 2 [file 13020_2025_1313_MOESM2_ESM.xlsx]

## Sheet: Sheet1
Compound	Ishikawa	HEC-1-B
Arbutin	99.1536	97.5373
Salicin	100.75	98.6548
Isoliquiritigenin	60.6046	92.7566
Syringic acid	95.3809	98.2202
Orcinol glucoside	95.8646	98.4065
Danthron	56.3482	71.4921
2,3,4-Trihydroxybenzoic acid	102.056	101.2
Bergenin	98.6699	97.6925
Sinomenine	98.283	66.9599
Gambogic Acid	7.98065	6.488
Umbelliferone	85.4172	97.6304
Hydroxytyrosol Acetate	93.0593	97.9719
Esculetin	79.0326	97.4441
3,5-Dimethoxyphenol	94.4619	99.1515
Caffeic Acid	97.9444	98.6548
Synephrine	57.2672	59.9752
Alizarin	69.4075	60.8754
4-Hydroxybenzoic acid	86.1427	98.5306
Alpinetin	100.024	98.1892
Arctiin	60.5562	97.351
3-(3-Hydroxyphenyl)propionic Acid	79.0326	98.1892
Chrysin	59.734	30.3291
Aloin	85.0786	98.4686
Daphnetin	100.459	97.8477
Sophoricoside	60.1209	50.7243
Scopoletin	92.1886	98.0029
Oxyresveratrol	44.4498	74.3171
2,6-Dimethoxybenzoic acid	82.9988	98.6548
Daidzin	101.814	94.7434
Biochanin A	19.4438	29.6151
Piceatannol	30.3265	40.2628
(S,S)-Secoisolariciresinol diglucoside	100.411	94.433
Jatrorrhizine	80.7739	94.4019
Wogonin	48.8029	50.476
Hesperidin methylchalcone	69.7461	92.322
Formononetin	75.0665	92.8187
Gastrodin	89.0931	91.7943
Fangchinoline	6.28779	11.517
Carvacrol	64.2805	39.7972
Nonivamide	11.0762	32.0364
Plumbagin	6.67473	7.69868
Ferulic Acid	87.11	82.233
Hematoxylin	91.3664	81.9537
Rosmarinic acid	54.4619	63.2347
Tectoridin	61.3301	56.3431
Pterostilbene	6.96493	22.2889
Phloracetophenone	12.0435	97.2268
Paeonol	101.088	56.933
Hordenine	76.5659	98.1581
Tyramine	59.6856	80.1221
Glycitin	40.7255	51.4073
Higenamine hydrochloride	70.0846	94.4019
Erianin	12.4788	28.2802
Puerarin	83.5792	90.8009
Salidroside	74.0992	91.9806
Sesamol	61.3301	75.2794
Hydroxytyrosol	50.9311	72.8891
Protocatechuic acid	90.399	96.8543
4-Methylesculetin	58.3797	91.9495
